# Supplementary material for: Plants utilise ancient conserved peptide upstream open reading frames in stress‐responsive translational regulation
Source: Plant Cell Environ. 2022 Feb 15;45(4):1229–41. doi: 10.1111/pce.14277 (PMC9305500; doi:10.1111/pce.14277)
Supplement: Supplementary file 7 — Supporting information. [file PCE-45-1229-s004.xlsx]

## Sheet: At CPuORFs
Table S1: Summary of all known Arabidopsis CPuORFs
To date 123 Arabidopsis transcripts have been identified that contain one or more CPuORFs. A total of 133 CPuORFs have been identified with high confidence.
										Identification methodology reference								HG evolutionary conservation
AGI	CPuORF	Homology group		mORF	Conditional signals	CPuORF class	CPuORF length (aa)	uAUG start?	intercistronic distance (nt)	32	44	52	103	96	92	102	91	Ast	Ros	Mono	Other	Notes			References
AT2G18160	CPuORF1	1		BZIP2	Hypoxia [-]	I	41	Y	113									*	*	*		Basic leucine zipper transcription factor. Sucrose status response Network.			(29, 32, 35, 42, 45, 60, 81, 107, 107, 113)
AT4G34590	CPuORF2			bZIP11 (GBF6)	Sucrose, Hypoxia [-]	I	42	Y	222													Basic leucine zipper transcription factor. Sucrose status response Network.			(29, 32, 35, 42, 45, 60, 81, 107, 113)
AT3G62420	CPuORF3			BZIP53	Hypoxia [-]	I	28	Y	182													Basic leucine zipper transcription factor. Sucrose status response Network.			(29, 32, 35, 42, 45, 60, 81, 107, 113)
AT5G49450	CPuORF4			BZIP1		I	25	Y	10													Basic leucine zipper transcription factor. Sucrose status response Network.			(29, 32, 35, 42, 45, 60, 81, 107, 113)
AT1G75390	CPuORF5			BZIP44	Hypoxia [-]	I	41	Y	146													Basic leucine zipper transcription factor. Sucrose status response Network.			(29, 32, 35, 42, 45, 60, 81, 107, 113)
AT2G27230	CPuORF6	2		LHW		I	34	Y	76									*	*	*	*	bHLH TF, Promotes stele cell production in root meristem and lateral root initiation.			(19, 42, 66, 67)
AT2G31280	CPuORF7			LHL2		I	34	Y	146													Protein with 80% amino acid identity to LHW.			(19, 42, 66, 67)
AT1G06150	CPuORF8			EMB1444		I	34	Y	168													LHW-like protein with 79% amino acid identity to LHW.			(19, 63, 66, 67)
AT3G02470	CPuORF9	3		SAMDC/ AdoMetDC	Polyamines [-]	II	52	Y	157									*	*	*	*	Regulator of polyamine biosynthesis.			(23, 28, 32, 41, 100)
AT5G15950	CPuORF10			SAMDC 2/ AdoMetDC2		II	51	Y	121													AdoMetDC family protein.			(23, 32, 41)
AT3G25570	CPuORF11			SAMDC3/ AdoMetDC3		II	54	Y	135													AdoMetDC family protein.			(19, 23, 32, 41)
AT4G25670	CPuORF12	4		AT4G25670		II	52	Y	74									*	*	*	*	Stress response NST1-like protein. MADS-Box transcription factor			(8, 32)
AT4G25690	CPuORF13			AT4G25690		II	55	Y	78													Stress response NST1-like protein. MADS-Box transcription factor			(8, 32)
AT5G52550	CPuORF14			AT5G52550		II	52	Y	125													Stress response NST1-like protein. MADS-Box transcription factor			(8, 32)
AT5G61230	CPuORF15	5		ANK6		II	41	Y	239									*	*	*	*	Mitochondrial ankyrin repeat protein, required for male-female gamete recognition.			(32, 116)
AT5G07840	CPuORF16			PIA1		II	38	Y	253													Phytochrome interacting Ankyrin repeat family protein.			(32)
AT2G43020	CPuORF17	6		PAO2	Polyamines [-]	II	55	Y	13									*	*	*	*	Polyamine oxidase.			(24, 32, 93)
AT3G59050	CPuORF18			PAO3		II	68	Y	6													Polyamine oxidase.			(32, 93)
AT1G36730	CPuORF19	7a★		eIF5	Water limitation [+]	II	57	Y	12									*	*	*	*	Eukaryotic translation initiation factor.			(19, 32, 43)
AT1G77840	HP10	7b★		AT1G77840		II	25	N	81									*	*			Translation initiation factor.			(95, 102)
AT3G12010	CPuORF20	8		AT3G12010		II	61	Y	63									*	*	*	*	hypothetical protein			(32)
AT5G09670	CPuORF21	9		AT5G09670		II	32	Y	97									*	*	*	*	loricrin-like protein.			(32)
AT5G64550	CPuORF22			AT5G64550		II	24	Y	84													loricrin-like protein.			(32)
AT1G64140	CPuORF23			AT1G64140		II	20	Y	118													WRKY transcription factor.			(32)
AT5G45430	CPuORF24	10		AT5G45430		II	41	Y	545									*	*	*	*	Protein kinase superfamily protein.			(11, 32)
AT4G19110	CPuORF25			AT4G19110		II	41	Y	530													MAP kinase superfamily protein expressed in pollen and sperm cells.			(11, 19, 32)
AT4G12430	CPuORF26	11		TPPF		I	24	Y	98									*	*	*	*	Trehalose-6-phosphatase, converts T-6-P to tehalose.			(32, 60, 78, 101)
AT4G22590	CPuORF27			TPPG		I	24	Y	66													Trehalose-6-phosphatase G.			(32, 60, 78, 101)
AT1G70780	CPuORF28	12		AT1G70780		I	50	Y	120									*	*	*	*	hypothetical protein			(31, 32)
AT1G23150	CPuORF29			AT1G23150	Phosphorus [+]	I	51	Y	81													Hypothetical protein.			(19, 32)
AT3G18000	CPuORF30	13		XPL1/ PEAMT	Phosphocholine [-]	II	25	Y	69									*	*	*	*	Mutants defective in leef, root, flower, seed and pollen development.			(4, 18, 32, 79, 90)
AT1G48600	CPuORF31			PMEAMT		II	25	Y	66													Phosphocholine synthesis			(4, 18, 32, 79)
AT1G73600	CPuORF32			NMT3		II	25	Y	69													Encodes a S-adenosyl-L-methionine-dependent phosphoethanolamine N-methyltransferase.			(4, 18, 32, 79)
AT3G01470	CPuORF33	14		HB-1	Dark [-]	II	28	Y	123									*	*	*	*	Regulated by light, expressed in seeds and silique.			(32, 84, 114)
AT1G29950	CPuORF34	15	15.1	SACL3	Drought [+]	I	25	Y										*	*	*	*	basic helix-loop-helix (bHLH) DNA-binding superfamily protein			(19, 32, 38, 46, 93, 105)
AT1G29950	CPuORF35		15.3	SACL3	Heat [-]	I	48	Y	359													basic helix-loop-helix (bHLH) DNA-binding superfamily protein			(19, 32, 38, 46, 93, 105)
AT5G50010	CPuORF36		15.1	SACL2		I	23	Y														transcription factor bHLH145			(32, 38, 46, 93, 105)
AT5G50010	ESUCA_14		15.2	SACL2		II	17	Y														transcription factor bHLH145			(91, 105)
AT5G50010	CPuORF37		15.3	SACL2		I	51	Y	80													transcription factor bHLH145			(32, 38, 46, 93, 105)
AT5G64340	CPuORF38		15.1	SAC51	Thermospermine [+], Hypoxia [+]	I	20	Y														Supressor of ACL5 a thermospermine synthase.			(19, 32, 38, 40, 45, 46, 93, 105, 115)
AT5G64340	CPuORF39		15.2	SAC51	Thermospermine [+], Hypoxia [+]	II	16	Y														Supressor of ACL5 a thermospermine synthase.			(19, 32, 38, 40, 45, 46, 93, 105, 115)
AT5G64340	CPuORF40		15.3	SAC51	Thermospermine [+], Hypoxia [+]	I	53	Y	171													Supressor of ACL5 a thermospermine synthase.			(19, 32, 38, 40, 45, 46, 93, 105, 115)
AT5G09460	CPuORF41		15.1	SACL1		I	25	Y														transcription factor bHLH143, expressed in guard cell			(32, 38, 46, 93, 105)
AT5G09460	CPuORF42		15.2	SACL1		II	17	Y														transcription factor bHLH143, expressed in guard cell			(32, 38, 46, 93, 105)
AT5G09460	CPuORF43		15.3	SACL1		I	54	Y	183													transcription factor bHLH143, expressed in guard cell			(32, 38, 46, 93, 105)
AT3G51630	CPuORF44	16.1		WNK5		II	62	Y	103									*	*	*	*	WNK family protein kinases.			(15, 32)
AT3G51630	ESUCA_15	16.2		WNK5		II	16	Y										*	*	*	*	WNK family protein kinases.			(15, 91)
AT1G58120	CPuORF45	17		AT1G58120	Stress [+]	I	36	Y	184									*	*	*	*	hypothetical protein			(19, 32)
AT3G53400	CPuORF46			AT3G53400	Heat [+]	I	38	Y	72													putative Methyltransferase type 11			(19, 32)
AT5G03190.3	CPuORF47			AT5G03190	Water limitation/drought [+]	I	45	Y	114													putative Methyltransferase type 11			(19, 32)
AT5G01710	CPuORF48			AT5G01710	Heat [+]	I	37	Y	131													putative Methyltransferase type 11/Methyltransferase FkbM			(19, 32)
AT4G36990	CPuORF49	18		TBF1/ HSF4	Galactinol [-], Heat [+], Pathogens [+]	I	36	Y	109									*	*	*		“master molecular switch” in the growth-to-defense transition.			(31, 32, 69, 109, 119, 120)
AT5G53590	CPuORF50	19		SAUR30		II	34	Y	137									*	*	*	*	SAUR-like auxin-responsive protein family, Expressed in pollen tube cell.			(30–32)
AT3G53670	CPuORF51	20		AT3G53670		II	41	Y	186										*	*		hypothetical protein			(44)
AT2G37480	CPuORF52			AT2G37480		II	43	Y	175													hypothetical protein			(44)
AT1G68550	CPuORF53	21a		CRF10	Phosphorus [+]	I	87	Y	98									*	*	*		Ethylene response factor family.			(10, 19, 44, 83)
AT1G25470	CPuORF54			CRF12		I	90	Y	111													Ethylene response factor family.			(44, 83)
AT3G25890	HP4	21b		CRF11		II	26	Y	99													Integrase-type DNA-binding superfamily protein.			(83, 102)
AT1G16860	CPuORF55	22		SHOU4L		II	25	Y	123										*	*		Plasma membrane-localized proteins that negatively regulate cellulose synthesis.			(19, 44, 77)
AT1G78880	CPuORF56			SHOU4		II	25	Y	142													Plasma membrane-localized proteins that negatively regulate cellulose synthesis.			(44, 77)
AT1G64630	CPuORF57	23		WNK10		II	71	Y	83									*	*	*		Regulates flowering time by modulating the photoperiod pathway.			(44, 98)
AT5G41990	CPuORF58			WNK8		II	69	Y	138													WNK8 (HG23) acts in an FLC-dependent mechanism to control floral transition.			(44, 98)
AT3G22970	CPuORF59	24		AT3G22970		II	34	Y	337									*	*	*		hypothetical protein			(19, 44)
AT4G14620	CPuORF60			AT4G14620		II	31	Y	160													hypothetical protein			(44)
AT3G45240	CPuORF61	25		GRIK1		II	25	Y	99									*	*	*	*	Activates SnRK1.1/KIN10 and SnRK1.2/KIN11 by phosphorylation.			(44, 86)
AT5G60550	CPuORF62			GRIK2 (SNAK2)		II	25	Y	135													Sucrose status response network			(44, 86)
AT3G10910	CPuORF63	26		DAFL1		II	22	Y	65									*	*			RING/U-box superfamily protein			(1, 44)
AT5G05280	CPuORF64			DAF		II	22	Y	81													Positively regulates DAD1 in the jasmonic acid biosynthesis pathway.			(1, 44, 74)
AT4G30960	Takahashi_9	27		CIPK6 (SIP3)		I	32	Y	120									*	*	*		Up-regulation results in enhanced drought and salt tolerance.			(22, 77, 92, 97)
AT1G67480	Takahashi_2	28		AT1G67480		I	72	Y	92									*	*	*	*	Galactose oxidase/kelch repeat superfamily protein			(22, 92, 103)
AT2G22500	Takahashi_4	29		DIC1 (UCP5)		II	35	Y	109									*	*	*	*	Involved in mitochondrial transport.			(13, 22, 70, 92, 103)
AT2G11890	Takahashi_3	30		TTM3		II	65	Y	11									*	*	*	*	Tripolyphosphatase, involved in root development.			(65, 92, 103)
AT5G01810	ESUCA_1	31		CIPK15		I	63	Y	128									*	*	*		Encodes a CBL-interacting serine/threonine protein kinase			(26, 91)
AT3G08730	HP1	32		S6K1		II	84	N	31									*	*	*	*	S6KINASE1, protein-serine kinase.			(33, 61, 64, 99, 102)
AT1G30270	Takahashi_1	33		CIPK23		II	19	Y	62									*	*	*	*	Positive regulator of a potassium transporter AKT1.			(16, 22, 56, 57, 92, 110)
AT2G27350	Takahashi_16	34		OTLD1		II	43	Y	45									*	*	*	*	OTU-containing deubiquitinating enzyme.			(22, 47, 48, 50, 92)
AT2G42880	Takahashi_5	35		MPK20		I	37	Y	95									*	*	*	*	Mitogen-activated protein kinase 20.			(22, 39, 92)
AT3G15430	Takahashi_6	36		RCC1		I	48	Y	95									*	*			Regulator of chromosome condensation (RCC1) family protein.			(22, 92)
AT3G55050	Takahashi_18	37		AT3G55050		II	49	Y	15									*	*			Protein phosphatase 2C family protein.			(22, 92, 103)
AT4G10170	Takahashi_7	38		AT4G10170		II	55	Y	19									*	*			SNARE-like superfamily protein.			(22, 92, 104)
AT4G12790	Takahashi_8	39		AT4G12790		II	36	Y	44									*	*	*	*	P-loop containing nucleoside triphosphate hydrolases superfamily protein.			(22, 92, 103)
AT5G02480	Takahashi_10	40		AT5G02480		II	32	Y	189									*	*	*		HSP20-like chaperones superfamily protein.			(22, 92)
AT5G09330	Takahashi_11	41		NAC082		II	37	Y	224									*	*	*		NAC domain-containing protein 82, Transcriptional regulator.			(22, 22, 92, 112)
AT5G64060	Takahashi_13			NAC103		II	37	Y	98													Transcriptional activator of abscisic acid (ABA) responsive genes.			(22, 89, 92)
AT5G27920	Takahashi_19	42		AT5G27920		II	34	Y	118									*	*	*		F-box family protein.			(22, 92)
AT5G46590	Takahashi_12	43		NAC096		II	40	Y	81									*	*	*		Paralogous to AT5G09330.			(22, 22, 92, 111)
AT4G17980	HP8			NAC071		II	36	Y	90													NAC domain containing protein 71.			(9, 76, 102)
AT5G60450	Takahashi_20	44		ARF4	Phosphorus [+]	II	27	Y	271									*	*			Binds to 5'-TGTCTC-3'of auxin-responsive promoter elements.			(10, 22, 27, 37, 73, 92)
AT5G63640	Takahashi_21	45		AT5G63640		II	27	Y	69										*			intra-Golgi vesicle-mediated transport protein.			(22, 92, 108)
AT1G14560	HP9	46		COAC1		II	72	Y	13									*	*	*	*	Mitochondrial substrate carrier family protein.			(102, 117)
AT1G68100	HP3	47		IAR1		II	57	Y	14									*	*	*		ZIP metal ion transporter family, CPuORFs with stop codon in 5′ leader sequence			(54, 82, 102)
AT1G72820	HP17	48		AT1G72820		II	38	N	89									*	*			Mitochondrial substrate carrier family protein.			(75, 102)
AT5G14720	HP13	49		AT5G14720		II	23	Y	101									*	*	*		Protein kinase superfamily protein.			(14, 102)
AT1G01060	HP5	50.1		LHY		II	67	N	0									*	*			Circadian Clock.			(2, 3, 59, 102)
AT1G01060	HP31			LHY		II	69	N	2													Circadian Clock.			(2, 3, 59, 102)
		HG50.2 not found in dicots
AT4G15180	HP14	51		SDG2		II	18	Y	40										*			SET domain protein 2.			(25, 102)
AT3G08850	HP11	52		RAPTOR1		I	30	N	137									*	*	*		Regulatory associated protein of TOR.			(7, 61, 102)
AT1G62400	HP12	53		HT1		I	38	Y	76									*	*			Protein kinase superfamily protein.			(62, 102)
AT1G65320	ESUCA_2	54		CBSX6		II	32	Y	68									*	*		*	Cystathionine beta-synthase (CBS) family protein			(91)
		HG55-56 not found in Arabidopsis
AT1G54095	ESUCA_3	57		AT1G54095		II	21	Y	79									*	*	*		DUF1677 family protein			(92)
AT1G72510	ESUCA_4			AT1G72510		II	24	Y	161													DUF1677 family protein			(91)
AT2G24530	ESUCA_5	58		AT2G24530		II	15	Y	122									*	*			transcriptional regulator of RNA polII			(91)
AT2G35940	ESUCA_6	59		BLH1		II	28	Y	326									*	*			BEL-like homeodomain protein family, Localized to the nucleus.			(91)
AT3G12570	ESUCA_7	60		FYD		II	14	Y	77									*	*			protein coding			(34, 68, 88, 91)
AT5G55600	ESUCA_8	61		AT5G55600		II	59	Y	341									*	*			Agenet and bromo-adjacent homology (BAH) domain-containing protein			(91)
		HG62-69 not found in Arabidopsis
AT3G52490	ESUCA_9	70		SMXL3		II	39	Y	257									*	*			a ClpB chaperonin required for thermotolerance.			(91)
AT3G61970	ESUCA_10	71		NGA2		II	38	Y	360									*	*			AP2/B3-like transcriptional factor family protein			(5, 6, 91)
AT4G34610	ESUCA_11	72		BLH6		II	18	Y	539									*	*			BEL1-like homeodomain 6			(91)
AT5G53660	ESUCA_12	73		GRF7		II	41	Y	184									*	*			Involved in leaf development and expressed in shoot and flower.			(49, 91, 94)
		HG74-79 not found in Arabidopsis
AT4G35270	ESUCA_13	80		NPL2		II	30		87									*	*			Plant regulator RWP-RK family protein			(91, 102)
		HG81-130 not found in Arabidopsis
AT5G55120	Laing_1	131		VTC5		II	57	N	86									*	*	*	*	GDP-L-galactose phosphorylase.			(21, 52, 85)
AT4G26850	Laing_2			VTC2 (GGP)	Ascorbate [-]	II	64	N	114													GDP-L-galactose phosphorylase, acrobate biosynthesis pathway.			(17, 21, 52, 53, 58, 72, 85, 118)
AT1G07640	HP24	132		OBP2		II	51	N	24										*			Dof-type zinc finger DNA-binding family protein.			(87, 102, 106)
AT1G11820	HP30	133		AT1G11820		II	31	Y	1										*			O-Glycosyl hydrolases family 17 protein.			(102)
AT1G57680	HP26	134		CAND1		I	32	Y	2									*	*			Putative G-protein-coupled receptor.			(102)
AT5G35715	HP15	135		CYP71B8		II	47	N	53									*	*			Cytochrome P450.			(102)
AT1G66540	HP16			AT1G66540		II	129	N	27									*	*			Cytochrome P450 superfamily protein.			(102)
AT1G68920	HP25	136		CIL1		I	25	Y	296									*	*			Basic helix-loop-helix (bHLH) DNA-binding superfamily protein.			(102)
AT2G23570	HP18	137		MES19		II	72	N	36									*	*			Methyl esterase 19.			(102)
AT2G29290	HP19	138		AT2G29290		II	89	N	249									*	*			NAD(P)-binding Rossmann-fold superfamily protein.			(102)
AT2G42490	HP27	139		CUAOζ-ZETA		I	94	Y	2									*	*			Copper amine oxidase family protein.			(80, 102)
AT3G23010	HP20	140		RLP36		II	89	N	155									*	*			Receptor-like protein 36.			(102)
AT3G49430	HP22	141		SR34a		I	51	Y	330									*	*			SER/ARG-rich protein 34A.			(20, 71, 102)
AT3G57170	HP29	142		AT3G57170		II	197	Y	1									*	*			N-acetylglucosaminyl transferase component.			(102)
AT3G62040	HP21	143		AT3G62040		II	48	Y	89									*	*			Haloacid dehalogenase-like hydrolase (HAD) superfamily protein.			(102)
AT4G03260	HP2	144		MASP1		II	71	N	194									*	*			Outer arm dynein light chain 1 protein.			(12, 102)
		HG145 not found in Arabidopsis
AT5G26140	HP6	146		LOG9		II	28	N	41									*	*			Putative lysine decarboxylase family protein.			(51, 102)
AT5G55100	HP23	147		AT5G55100		II	53	Y	339									*	*			Surp domain containing protein.			(102)
AT5G63190	HP7	148		MRF1		II	27	N	52									*	*			MA3 domain-containing protein.			(55, 102)
		HG149-151 not found in Arabidopsis
AT5G58380	tran1	152		SIP1		II	28	Y	298										*	*		CBL-kinase.			(36, 96, 103)
AT5G50180	tran2	153		AT5G50180		II	27	Y	82										*	*		kinase ATN1.			(96, 103)
AT3G13225	tran3	154	154.1	FNBP4		II	20	Y											*	*		WW domain			(96, 103)
AT3G13225	tran4		154.2	FNBP4		II	16	Y	257													WW domain			(55, 103)
						mean:	42aa		129nt
				Several 'low confidence' CPuORFs were also identified in the van der Horst Pipeline (ref. 102). However, a number of these appear to have been conserved for at least 125 MY (between asterid and rosid lineages), indicating that they are bona fide CPuORFs:
AT1G10920	HP32	152		LOV1		II	134	N	687									*	*			NBS-LRR resistance gene family.			(102)
AT2G20720	HP33	153		AT2G20720		II	218	N	42									*	*			Pentatricopeptide repeat (PPR) superfamily protein			(102)
AT2G34850	HP34	154		MEE25		II	76	N	14									*	*			NAD(P)-binding Rossmann-fold superfamily protein			(102)
AT1G78240	HP35	155		TSD2		II	34	N	207									*	*			a putative methyltransferase with an essential role in cell adhesion and coordinated plant development			(102)
AT3G32420	HP36	156		AT3G32420		II	35	N	423									*	*			actin-binding FH2 (formin-like) protein			(102)
AT4G16765	HP37	157		AT4G16765		II	26	N	60									*	*			2-oxoglutarate (2OG) and Fe(II)-dependent oxygenase superfamily protein			(102)
AT5G35753	HP38	158		AT5G35753		II	73	Y	339									*	*			DnaJ heat shock amino-terminal domain protein			(102)
AT4G11000	HP39	159		AT4G11000		II	148	N	162									*	*			Ankyrin repeat family protein			(102)
AT2G15042	HP40	160		AT2G15042		II	60	N	2									*	*			Leucine-rich repeat (LRR) family protein			(102)
AT3G49970	HP41	161		AT3G49970		II	68	N	17									*	*			Phototropic-responsive NPH3 family protein			(102)
AT3G49970	HP42			AT3G49970		II	51	N	1									*	*			Phototropic-responsive NPH3 family protein			(102)
AT1G33730	HP43	162		AT1G33730		II	108	N	2									*	*			cytochrome P450, family 76, subfamily C, polypeptide 5			(102)
AT2G36910	HP44	163		ABCB1		II	71	N	2									*	*			Belongs to the family of ATP-binding cassette (ABC) transporters			(102)
AT2G33770	HP55	164		PHO2	Phosphorus [-]	II	35	N	521										*			ubiquitin-conjugating E2 enzyme			(10, 102)
Although HP55 appears to be only conserved in the Eurosids II lineage, ribosome profiling suggests that it is functional (ref. 10).
AGI: Arabidopsis Genome Initiative identifier
CPuORF: CPuORF number/name
Homology group (HG): classification based on sequence conservation between diverse angioperms
mORF: gene name (where known) or AGI of main ORF associated with a particular CPuORF
Conditional signals: signals/molecules that regulate CPuORF-mediated translation inhibition. [-] indicates that the signal causes potent inhibition of translation, [+] indicates that the signal relieves translation inhibition
CPuORF class: based on patterns of sequence conservation (see ref. 92)
uAUG start?: most CPuORFs are translated from a canonical upstream start codon (uAUG), however there is recent evidence to suggest that several CPuORFs may be translated from a non-canonical start codon (Y=uAUG; N=non-canonical start)
intercistronic distance (nt): length of sequence between the CPuORF coding region and the mORF. For those transcripts with multiple CPuORFs, only the distance between the most 3'-CPuORF and the mORF is shown
Identification methodology: CPuORFs have been identified using a variety of different approaches. Here we indicate (in green) which CPuORF was identified in which studies (see appropriate reference shown at the top of each column)
HG evolutionary conservation: Ast = asterids, Ros = rosids, Mono = monocots, Other = plants that pre-date the angiosperms. The two major dicot lineages (asterids and rosids) diverged approx. 125 mya. The two major angiosperm lineages (monocots and dicots) diverged approx. 145 mya. Angiosperms emerged approx. 200 mya. Data is manually curated from published studies.
Notes: known or predicted functions of each mORF
Identification method: Methodology used to identify each CPuORF. Many CPuORFs have been identified using multiple approaches, but only the first instance is shown here.
★ CPuORF19 and HP10 belong to transcripts that encode homologous mORFs (translation initiation factor IF2/IF5). The HP10 CPuORF shares some homology with CPuORF19, but appears to be truncated:
Shown in red are the main CPuORFs examined in this study

## Sheet: References
Table S1: Summary of all known Arabidopsis CPuORFs - References
1	Aguilar-Hernández V, Aguilar-Henonin L, Guzmán P. 2011. Diversity in the Architecture of ATLs, a Family of Plant Ubiquitin-Ligases, Leads to Recognition and Targeting of Substrates in Different Cellular Environments. PLoS ONE. 6(8):e23934
2	Aihara K, Naramoto S, Hara M, Mizoguchi T. 2014. Increase in vascular pattern complexity caused by mutations in LHY and CCA1 in Arabidopsis thaliana under continuous light. Plant Biotechnology. 31(1):43–47
3	Alabadı́ D, Yanovsky MJ, Más P, Harmer SL, Kay SA. 2002. Critical Role for CCA1 and LHY in Maintaining Circadian Rhythmicity in Arabidopsis. Current Biology. 12(9):757–61
4	Alatorre-Cobos F, Chiappetta A, Bruno L, Bitonti MB. 2012. Translational regulation of Arabidopsis XIPOTL1 is modulated by phosphocholine levels via the phylogenetically conserved upstream open reading frame 30. J. Exp. Bot., 63, 5203-5221.
5	Alvarez JP, Furumizu C, Efroni I, Eshed Y, Bowman JL. 2016. Active suppression of a leaf meristem orchestrates determinate leaf growth. eLife. 5:e15023
6	Alvarez JP, Pekker I, Goldshmidt A, Blum E, Amsellem Z, Eshed Y. 2006. Endogenous and Synthetic MicroRNAs Stimulate Simultaneous, Efficient, and Localized Regulation of Multiple Targets in Diverse Species. Plant Cell. 18(5):1134–51
7	Anderson GH, Veit B, Hanson MR. 2005. The Arabidopsis AtRaptor genes are essential for post-embryonic plant growth. BMC Biol. 3(1):12
8	Arora R, Agarwal P, Ray S, Singh A, Singh V, et al. 2007. MADS-box gene family in rice: genome-wide identification, organization and expression profiling during reproductive development and stress. BMC Genomics. 8(1):242
9	Asahina M, Azuma K, Pitaksaringkarn W, Yamazaki T, Mitsuda N, et al. 2011. Spatially selective hormonal control of RAP2.6L and ANAC071 transcription factors involved in tissue reunion in Arabidopsis. Proceedings of the National Academy of Sciences. 108(38):16128–32
10	Bazin J, Baerenfaller K, Gosai SJ, Gregory BD, Crespi M, Bailey-Serres J. 2017. Global analysis of ribosome-associated noncoding RNAs unveils new modes of translational regulation. Proc Natl Acad Sci USA. 114(46):E10018–27
11	Berman SA, Wilson NF, Haas NA, Lefebvre PA. 2003. A Novel MAP Kinase Regulates Flagellar Length in Chlamydomonas. Current Biology. 13(13):1145–49
12	Bhaskara GB, Wen T-N, Nguyen TT, Verslues PE. 2017. Protein Phosphatase 2Cs and Microtubule-Associated Stress Protein 1 Control Microtubule Stability, Plant Growth, and Drought Response. Plant Cell. 29(1):169–91
13	Borecký J, Nogueira FTS, de Oliveira KAP, Maia IG, Vercesi AE, Arruda P. 2006. The plant energy-dissipating mitochondrial systems: depicting the genomic structure and the expression profiles of the gene families of uncoupling protein and alternative oxidase in monocots and dicots. Journal of Experimental Botany. 57(4):849–64
14	Çakır B, Kılıçkaya O. 2015. Mitogen-activated protein kinase cascades in Vitis vinifera. Front. Plant Sci. 6:
15	Cao-Pham AH, Urano D, Ross-Elliott TJ, Jones AM. 2018. Nudge-nudge, WNK-WNK (kinases), say no more? New Phytol. 220(1):35–48
16	Cheong YH, Pandey GK, Grant JJ, Batistic O, Li L, et al. 2007. Two calcineurin B-like calcium sensors, interacting with protein kinase CIPK23, regulate leaf transpiration and root potassium uptake in Arabidopsis: CBL-CIPK network in drought and low-K responses. The Plant Journal. 52(2):223–39
17	Clay NK, Adio AM, Denoux C, Jander G, Ausubel FM. 2009. Glucosinolate Metabolites Required for an Arabidopsis Innate Immune Response. Science. 323(5910):95–101
18	Cruz-Ramírez A, López-Bucio J, Ramírez-Pimentel G, Zurita-Silva A, Sánchez-Calderon L, et al. 2004. The xipotl Mutant of Arabidopsis Reveals a Critical Role for Phospholipid Metabolism in Root System Development and Epidermal Cell Integrity. Plant Cell. 16(8):2020–34
19	This study
20	de la Fuente van Bentem S. 2006. Phosphoproteomics reveals extensive in vivo phosphorylation of Arabidopsis proteins involved in RNA metabolism. Nucleic Acids Research. 34(11):3267–78
21	Dowdle J, Ishikawa T, Gatzek S, Rolinski S, Smirnoff N. 2007. Two genes in Arabidopsis thaliana encoding GDP-l-galactose phosphorylase are required for ascorbate biosynthesis and seedling viability: Role of GDP-l-Gal phosphorylase in ascorbate biosynthesis. The Plant Journal. 52(4):673–89
22	Ebina I, Takemoto-Tsutsumi M, Watanabe S, Koyama H, Endo Y, et al. 2015. Identification of novel Arabidopsis thaliana upstream open reading frames that control expression of the main coding sequences in a peptide sequence-dependent manner. Nucleic Acids Research. 43(3):1562–76
23	Ge C, Cui X, Wang Y, Hu Y, Fu Z, et al. 2006. BUD2, encoding an S-adenosylmethionine decarboxylase, is required for Arabidopsis growth and development. Cell Res. 16(5):446–56
24	Guerrero-González ML, Rodríguez-Kessler M, Jiménez-Bremont JF. 2014. uORF, a regulatory mechanism of the Arabidopsis polyamine oxidase 2. Mol Biol Rep. 41(4):2427–43
25	Guo L, Yu Y, Law JA, Zhang X. 2010. SET DOMAIN GROUP2 is the major histone H3 lysine 4 trimethyltransferase in Arabidopsis. Proceedings of the National Academy of Sciences. 107(43):18557–62
26	Guo Y, Xiong L, Song C-P, Gong D, Halfter U, Zhu J-K. 2002. A Calcium Sensor and Its Interacting Protein Kinase Are Global Regulators of Abscisic Acid Signaling in Arabidopsis. Developmental Cell. 3(2):233–44
27	Hagen G, Guilfoyle T. 2002. Auxin-responsive gene expression: genes, promoters and regulatory factors. In Auxin Molecular Biology, ed C Perrot-Rechenmann, G Hagen, pp. 373–85. Dordrecht: Springer Netherlands
28	Hanfrey C, Elliott KA, Franceschetti M, Mayer MJ, Illingworth C, Michael AJ. 2005. A Dual Upstream Open Reading Frame-based Autoregulatory Circuit Controlling Polyamine-responsive Translation. J. Biol. Chem. 280(47):39229–37
29	Hanson J, Hanssen M, Wiese A, Hendriks MMWB, Smeekens S. 2007. The sucrose regulated transcription factor bZIP11 affects amino acid metabolism by regulating the expression of ASPARAGINE SYNTHETASE1 and PROLINE DEHYDROGENASE2: bZIP11 affects metabolism of amino acids. The Plant Journal. 53(6):935–49
30	Hara M, Kashima D, Horiike T, Kuboi T. 2010. Metal-binding characteristics of the protein which shows the highest histidine content in the Arabidopsis genome. Plant Biotechnology. 27(5):475–80
31	Hayashi N, Sasaki S, Takahashi H, Yamashita Y, Naito S, Onouchi H. 2017. Identification of Arabidopsis thaliana upstream open reading frames encoding peptide sequences that cause ribosomal arrest. Nucleic Acids Research. 45(15):8844–58
32	Hayden CA, Jorgensen RA. 2007. Identification of novel conserved peptide uORF homology groups in Arabidopsis and rice reveals ancient eukaryotic origin of select groups and preferential association with transcription factor-encoding genes. BMC Biol. 5(1):32
33	Henriques R, Magyar Z, Monardes A, Khan S, Zalejski C, et al. 2010. Arabidopsis S6 kinase mutants display chromosome instability and altered RBR1–E2F pathway activity. EMBO J. 29(17):2979–93
34	Hoth S. 2002. Genome-wide gene expression profiling in Arabidopsis thaliana reveals new targets of abscisic acid and largely impaired gene regulation in the abi1-1 mutant. Journal of Cell Science. 115(24):4891–4900
35	Hou C, Lee W, Chou H, Chen A, Chou S, Chen H. 2016. Global Analysis of Truncated RNA Ends Reveals New Insights into Ribosome Stalling in Plants. Plant Cell. 28(10):2398–2416
36	Hrabak EM, Chan CWM, Gribskov M, Harper JF, Choi JH, et al. 2003. The Arabidopsis CDPK-SnRK Superfamily of Protein Kinases. Plant Physiol. 132(2):666–80
37	Hunter C. 2006. Trans-acting siRNA-mediated repression of ETTIN and ARF4 regulates heteroblasty in Arabidopsis. Development. 133(15):2973–81
38	Imai A. 2006. The dwarf phenotype of the Arabidopsis acl5 mutant is suppressed by a mutation in an upstream ORF of a bHLH gene. Development. 133(18):3575–85
39	Innes RW. 2001. Mapping out the roles of MAP kinases in plant defense. Trends in Plant Science. 6(9):392–94
40	Ishitsuka S, Yamamoto M, Miyamoto M, Kuwashiro Y, Imai A, et al. 2019. Complexity and Conservation of Thermospermine-Responsive uORFs of SAC51 Family Genes in Angiosperms. Front. Plant Sci. 10:564
41	Ivanov IP, Atkins JF, Michael AJ. 2010. A profusion of upstream open reading frame mechanisms in polyamine-responsive translational regulation. Nucleic Acids Research. 38(2):353–59
42	Jakoby M, Weisshaar B, Dröge-Laser W, Vicente-Carbajosa J, Tiedemann J, et al. 2002. bZIP transcription factors in Arabidopsis. Trends in Plant Science. 7(3):106–11
43	Jennings MD, Pavitt GD. 2010. eIF5 is a dual function GAP and GDI for eukaryotic translational control. Small GTPases. 1(2):6
44	Jorgensen RA, Dorantes-Acosta AE. 2012. Conserved Peptide Upstream Open Reading Frames are Associated with Regulatory Genes in Angiosperms. Front. Plant Sci. 3:
45	Juntawong P, Girke T, Bazin J, Bailey-Serres J. 2014. Translational dynamics revealed by genome-wide profiling of ribosome footprints in Arabidopsis. Proceedings of the National Academy of Sciences. 111(1):E203–12
46	Kakehi J-I, Kawano E, Yoshimoto K, Cai Q, Imai A, Takahashi T. 2015. Mutations in Ribosomal Proteins, RPL4 and RACK1, Suppress the Phenotype of a Thermospermine-Deficient Mutant of Arabidopsis thaliana. PLoS ONE. 10(1):e0117309
47	Keren I, Citovsky V. 2016. The histone deubiquitinase OTLD1 targets euchromatin to regulate plant growth. Science Signaling. 9(459):ra125–ra125
48	Keren I, Citovsky V. 2017. Activation of gene expression by histone deubiquitinase OTLD1. Epigenetics. 12(7):584–90
49	Kim JH, Choi D, Kende H. 2003. The AtGRF family of putative transcription factors is involved in leaf and cotyledon growth in Arabidopsis. The Plant Journal. 36(1):94–104
50	Krichevsky A, Zaltsman A, Lacroix B, Citovsky V. 2011. Involvement of KDM1C histone demethylase-OTLD1 otubain-like histone deubiquitinase complexes in plant gene repression. Proceedings of the National Academy of Sciences. 108(27):11157–62
51	Kuroha T, Tokunaga H, Kojima M, Ueda N, Ishida T, et al. 2009. Functional Analyses of LONELY GUY Cytokinin-Activating Enzymes Reveal the Importance of the Direct Activation Pathway in Arabidopsis. Plant Cell. 21(10):3152–69
52	Laing WA, Martínez-Sánchez M, Wright MA, Bulley SM, Brewster D, et al. 2015. An Upstream Open Reading Frame Is Essential for Feedback Regulation of Ascorbate Biosynthesis in Arabidopsis. Plant Cell. 27(3):772–86
53	Larkindale J, Hall JD, Knight MR, Vierling E. 2005. Heat Stress Phenotypes of Arabidopsis Mutants Implicate Multiple Signaling Pathways in the Acquisition of Thermotolerance. Plant Physiol. 138(2):882–97
54	Lasswell J, Rogg LE, Nelson DC, Rongey C, Bartel B. 2000. Cloning and Characterization of IAR1, a Gene Required for Auxin Conjugate Sensitivity in Arabidopsis. , p. 15
55	Lee D-H, Park SJ, Ahn CS, Pai H-S. 2017. MRF Family Genes Are Involved in Translation Control, Especially under Energy-Deficient Conditions, and Their Expression and Functions Are Modulated by the TOR Signaling Pathway. Plant Cell. 29(11):2895–2920
56	Lee SC, Lan W-Z, Kim B-G, Li L, Cheong YH, et al. 2007. A protein phosphorylation/dephosphorylation network regulates a plant potassium channel. Proceedings of the National Academy of Sciences. 104(40):15959–64
57	Li L, Kim B-G, Cheong YH, Pandey GK, Luan S. 2006. A Ca2+ signaling pathway regulates a K+ channel for low-K response in Arabidopsis. Proceedings of the National Academy of Sciences. 103(33):12625–30
58	Linster CL, Gomez TA, Christensen KC, Adler LN, Young BD, et al. 2007. Arabidopsis VTC2 Encodes a GDP-l-Galactose Phosphorylase, the Last Unknown Enzyme in the Smirnoff-Wheeler Pathway to Ascorbic Acid in Plants. J. Biol. Chem. 282(26):18879–85
59	Lu SX, Knowles SM, Andronis C, Ong MS, Tobin EM. 2009. CIRCADIAN CLOCK ASSOCIATED1 and LATE ELONGATED HYPOCOTYL Function Synergistically in the Circadian Clock of Arabidopsis. Plant Physiol. 150(2):834–43
60	Ma J, Hanssen M, Lundgren K, Hernández L, Delatte T, et al. 2011. The sucrose-regulated Arabidopsis transcription factor bZIP11 reprograms metabolism and regulates trehalose metabolism. New Phytologist. 191(3):733–45
61	Mahfouz MM, Kim S, Delauney AJ, Verma DPS. 2006. Arabidopsis TARGET OF RAPAMYCIN Interacts with RAPTOR, Which Regulates the Activity of S6 Kinase in Response to Osmotic Stress Signals. Plant Cell. 18(2):477–90
62	Matrosova A, Bogireddi H, Mateo-Peñas A, Hashimoto-Sugimoto M, Iba K, et al. 2015. The HT1 protein kinase is essential for red light-induced stomatal opening and genetically interacts with OST1 in red light and CO 2 -induced stomatal movement responses. New Phytol. 208(4):1126–37
63	Meinke DW, Meinke LK, Showalter TC, Schissel AM, Mueller LA, Tzafrir I. 2003. A Sequence-Based Map of Arabidopsis Genes with Mutant Phenotypes. Plant Physiol. 131(2):409–18
64	Mizoguchi T, Hayashida N, Yamaguchi-Shinozaki K, Kamada H, Shinozaki K. 1995. Two genes that encode ribosomal-protein S6 kinase homologs are induced by cold or salinity stress in Arabidopsis thaliana. FEBS Letters. 358(2):199–204
65	Moeder W, Garcia-Petit C, Ung H, Fucile G, Samuel MA, et al. 2013. Crystal structure and biochemical analyses reveal that the Arabidopsis triphosphate tunnel metalloenzyme AtTTM3 is a tripolyphosphatase involved in root development. Plant J. 76(4):615–26
66	Ohashi-Ito K, Bergmann DC. 2007. Regulation of the Arabidopsis root vascular initial population by LONESOME HIGHWAY. Development. 134(16):2959–68
67	Ohashi-Ito K, Matsukawa M, Fukuda H. 2013. An Atypical bHLH Transcription Factor Regulates Early Xylem Development Downstream of Auxin. Plant and Cell Physiology. 54(3):398–405
68	Pagnussat GC. 2005. Genetic and molecular identification of genes required for female gametophyte development and function in Arabidopsis. Development. 132(3):603–14
69	Pajerowska-Mukhtar KM, Wang W, Tada Y, Oka N, Tucker CL, et al. 2012. The HSF-like Transcription Factor TBF1 Is a Major Molecular Switch for Plant Growth-to-Defense Transition. Current Biology. 22(2):103–12
70	Palmieri L, Picault N, Arrigoni R, Besin E, Palmieri F, Hodges M. 2008. Molecular identification of three Arabidopsis thaliana mitochondrial dicarboxylate carrier isoforms: organ distribution, bacterial expression, reconstitution into liposomes and functional characterization. Biochemical Journal. 410(3):621–29
71	Palusa SG, Ali GS, Reddy ASN. 2007. Alternative splicing of pre-mRNAs of Arabidopsis serine/arginine-rich proteins: regulation by hormones and stresses: Stress regulation of alternative splicing of SR genes. The Plant Journal. 49(6):1091–1107
72	Pavet V, Olmos E, Kiddle G, Mowla S, Kumar S, et al. 2005. Ascorbic Acid Deficiency Activates Cell Death and Disease Resistance Responses in Arabidopsis. Plant Physiol. 139(3):1291–1303
73	Pekker I, Alvarez JP, Eshed Y. 2005. Auxin Response Factors Mediate Arabidopsis Organ Asymmetry via Modulation of KANADI Activity. Plant Cell. 17(11):2899–2910
74	Peng Y-J, Shih C-F, Yang J-Y, Tan C-M, Hsu W-H, et al. 2013. A RING-type E3 ligase controls anther dehiscence by activating the jasmonate biosynthetic pathway gene DEFECTIVE IN ANTHER DEHISCENCE1 in Arabidopsis. Plant J. 74(2):310–27
75	Picault N, Hodges M, Palmieri L, Palmieri F. 2004. The growing family of mitochondrial carriers in Arabidopsis. Trends in Plant Science. 9(3):138–46
76	Pitaksaringkarn W, Matsuoka K, Asahina M, Miura K, Sage-Ono K, et al. 2014. XTH20 and XTH19 regulated by ANAC071 under auxin flow are involved in cell proliferation in incised Arabidopsis inflorescence stems. Plant J. 80(4):604–14
77	Polko JK, Barnes WJ, Voiniciuc C, Doctor S, Steinwand B, et al. 2018. SHOU4 Proteins Regulate Trafficking of Cellulose Synthase Complexes to the Plasma Membrane. Current Biology. 28(19):3174-3182.e6
78	Ponnu J, Wahl V, Schmid M. 2011. Trehalose-6-Phosphate: Connecting Plant Metabolism and Development. Front. Plant Sci. 2:
79	Qin Y, Leydon AR, Manziello A, Pandey R, Mount D, et al. 2009. Penetration of the Stigma and Style Elicits a Novel Transcriptome in Pollen Tubes, Pointing to Genes Critical for Growth in a Pistil. PLoS Genet. 5(8):e1000621
80	Qu Y, Wang Q, Guo J, Wang P, Song P, et al. 2017. Peroxisomal CuAOζ and its product H2O2 regulate the distribution of auxin and IBA-dependent lateral root development in Arabidopsis. Journal of Experimental Botany. 68(17):4851–67
81	Rahmani F, Hummel M, Schuurmans J, Wiese-Klinkenberg A, Smeekens S, Hanson J. 2009. Sucrose Control of Translation Mediated by an Upstream Open Reading Frame-Encoded Peptide. Plant Physiol. 150(3):1356–67
82	Rampey RA, Woodward AW, Hobbs BN, Tierney MP, Lahner B, et al. 2006. An Arabidopsis Basic Helix-Loop-Helix Leucine Zipper Protein Modulates Metal Homeostasis and Auxin Conjugate Responsiveness. Genetics. 174(4):1841–57
83	Rashotte AM, Goertzen LR. 2010. The CRF Research articledomain defines Cytokinin Response Factor proteins in plants. , p. 10
84	Ribone PA, Capella M, Arce AL, Chan RL. 2017. A uORF Represses the Transcription Factor AtHB1 in Aerial Tissues to Avoid a Deleterious Phenotype. Plant Physiol. 175(3):1238–53
85	Sasaki-Sekimoto Y, Taki N, Obayashi T, Aono M, Matsumoto F, et al. 2005. Coordinated activation of metabolic pathways for antioxidants and defence compounds by jasmonates and their roles in stress tolerance in Arabidopsis: Metabolism regulated by jasmonates in Arabidopsis. The Plant Journal. 44(4):653–68
86	Shen W, Hanley-Bowdoin L. 2006. Geminivirus Infection Up-Regulates the Expression of Two Arabidopsis Protein Kinases Related to Yeast SNF1- and Mammalian AMPK-Activating Kinases. Plant Physiol. 142(4):1642–55
87	Skirycz A, Reichelt M, Burow M, Birkemeyer C, Rolcik J, et al. 2006. DOF transcription factor AtDof1.1 (OBP2) is part of a regulatory network controlling glucosinolate biosynthesis in Arabidopsis. The Plant Journal. 47(1):10–24
88	Staneloni RJ, Rodriguez-Batiller MJ, Legisa D, Scarpin MR, Agalou A, et al. 2009. Bell-like homeodomain selectively regulates the high-irradiance response of phytochrome A. Proceedings of the National Academy of Sciences. 106(32):13624–29
89	Sun L, Yang Z-T, Song Z-T, Wang M-J, Sun L, et al. 2013. The plant-specific transcription factor gene NAC103 is induced by bZIP60 through a new cis -regulatory element to modulate the unfolded protein response in Arabidopsis. Plant J. n/a-n/a
90	Tabuchi T, Okada T, Azuma T, Nanmori T, Yasuda T. 2006. Posttranscriptional Regulation by the Upstream Open Reading Frame of the Phosphoethanolamine N -Methyltransferase Gene. Bioscience, Biotechnology, and Biochemistry. 70(9):2330–34
91	Takahashi H, Hayashi N, Yamashita Y, Naito S, Takahashi A, et al. 2019. Comprehensive genome-wide identification of angiosperm upstream ORFs with peptide sequences conserved in various taxonomic ranges using a novel pipeline, ESUCA. BMC Genomics, 21, 260.
92	Takahashi H, Takahashi A, Naito S, Onouchi H. 2012. BAIUCAS: a novel BLAST-based algorithm for the identification of upstream open reading frames with conserved amino acid sequences and its application to the Arabidopsis thaliana genome. Bioinformatics. 28(17):2231–41
93	Takahashi T, Kakehi J-I. 2010. Polyamines: ubiquitous polycations with unique roles in growth and stress responses. Annals of Botany. 105(1):1–6
94	Tepperman JM, Hwang Y-S, Quail PH. 2006. phyA dominates in transduction of red-light signals to rapidly responding genes at the initiation of Arabidopsis seedling de-etiolation. The Plant Journal. 48(5):728–42
95	Tran L-SP, Nakashima K, Sakuma Y, Simpson SD, Fujita Y, et al. 2004. Isolation and Functional Analysis of Arabidopsis Stress-Inducible NAC Transcription Factors That Bind to a Drought-Responsive cis -Element in the early responsive to dehydration stress 1 Promoter. Plant Cell. 16(9):2481–98
96	Tran MK, Schultz CJ, Baumann U. 2008. Conserved upstream open reading frames in higher plants. BMC Genomics. 9(1):361
97	Tripathi V, Parasuraman B, Laxmi A, Chattopadhyay D. 2009. CIPK6, a CBL-interacting protein kinase is required for development and salt tolerance in plants. The Plant Journal. 58(5):778–90
98	Tsuchiya T, Eulgem T. 2010. Co-option of EDM2 to distinct regulatory modules in Arabidopsis thaliana development. BMC Plant Biol. 10(1):203
99	Turck F, Kozma SC, Thomas G, Nagy F. 1998. A Heat-Sensitive Arabidopsis thaliana Kinase Substitutes for Human p70 s6k Function In Vivo. Mol. Cell. Biol. 18(4):2038–44
100	Uchiyama-Kadokura N, Murakami K, Takemoto M, Koyanagi N, Murota K, et al. 2014. Polyamine-Responsive Ribosomal Arrest at the Stop Codon of an Upstream Open Reading Frame of the AdoMetDC1 Gene Triggers Nonsense-Mediated mRNA Decay in Arabidopsis thaliana. Plant and Cell Physiology. 55(9):1556–67
101	Valluru R, Van den Ende W. 2012. Erratum to ‘Myo-inositol and beyond – Emerging networks under stress’ [Plant Sci. 181 (2011) 387–400]. Plant Science. 185–186:340–41
102	van der Horst S, Snel B, Hanson J, Smeekens S. 2019. Novel pipeline identifies new upstream ORFs and non-AUG initiating main ORFs with conserved amino acid sequences in the 5′ leader of mRNAs in Arabidopsis thaliana. RNA. 25(3):292–304
103	Vaughn JN, Ellingson SR, Mignone F, von Arnim A. 2012. Known and novel post-transcriptional regulatory sequences are conserved across plant families. RNA. 18(3):368–84
104	Vedovato M, Rossi V, Dacks JB, Filippini F. 2009. Comparative analysis of plant genomes allows the definition of the “Phytolongins”: a novel non-SNARE longin domain protein family. BMC Genomics. 10(1):510
105	Vera-Sirera F, De Rybel B, Úrbez C, Kouklas E, Pesquera M, et al. 2015. A bHLH-Based Feedback Loop Restricts Vascular Cell Proliferation in Plants. Developmental Cell. 35(4):432–43
106	Waki T, Miyashima S, Nakanishi M, Ikeda Y, Hashimoto T, Nakajima K. 2013. A GAL4-based targeted activation tagging system in Arabidopsis thaliana. Plant J. 73(3):357–67
107	Wiese A, Elzinga N, Wobbes B, Smeekens S. 2004. A Conserved Upstream Open Reading Frame Mediates Sucrose-Induced Repression of Translation. Plant Cell. 16(7):1717–29
108	Winter V, Hauser M-T. 2006. Exploring the ESCRTing machinery in eukaryotes. Trends in Plant Science. 11(3):115–23
109	Xu G, Yuan M, Ai C, Liu L, Zhuang E, et al. 2017. uORF-mediated translation allows engineered plant disease resistance without fitness costs. Nature. 545(7655):491–94
110	Xu J, Li H-D, Chen L-Q, Wang Y, Liu L-L, et al. 2006. A Protein Kinase, Interacting with Two Calcineurin B-like Proteins, Regulates K+ Transporter AKT1 in Arabidopsis. Cell. 125(7):1347–60
111	Xu Z-Y, Kim SY, Hyeon DY, Kim DH, Dong T, et al. 2013. The Arabidopsis NAC Transcription Factor ANAC096 Cooperates with bZIP-Type Transcription Factors in Dehydration and Osmotic Stress Responses. The Plant Cell. 25(11):4708–24
112	Yamaguchi M, Ohtani M, Mitsuda N, Kubo M, Ohme-Takagi M, et al. 2010. VND-INTERACTING2, a NAC Domain Transcription Factor, Negatively Regulates Xylem Vessel Formation in Arabidopsis. Plant Cell. 22(4):1249–63
113	Yamashita Y, Takamatsu S, Glasbrenner M, Becker T, Naito S, Beckmann R. 2017. Sucrose sensing through nascent peptide-meditated ribosome stalling at the stop codon of Arabidopsis bZIP11 uORF2. FEBS Lett. 591(9):1266–77
114	Yao C-W, Hsu B-D, Chen B-S. 2011. Constructing gene regulatory networks for long term photosynthetic light acclimation in Arabidopsis thaliana. BMC Bioinformatics. 12(1):335
115	Yoshimoto K, Noutoshi Y, Hayashi K, Shirasu K, Takahashi T, Motose H. 2012. A Chemical Biology Approach Reveals an Opposite Action between Thermospermine and Auxin in Xylem Development in Arabidopsis thaliana. Plant and Cell Physiology. 53(4):635–45
116	Yu F, Shi J, Zhou J, Gu J, Chen Q, et al. 2010. ANK6, a mitochondrial ankyrin repeat protein, is required for male-female gamete recognition in Arabidopsis thaliana. Proceedings of the National Academy of Sciences. 107(51):22332–37
117	Zallot R, Agrimi G, Lerma-Ortiz C, Teresinski HJ, Frelin O, et al. 2013. Identification of Mitochondrial Coenzyme A Transporters from Maize and Arabidopsis. Plant Physiol. 162(2):581–88
118	Zhang H, Si X, Ji X, Fan R, Liu J, et al. 2018. Genome editing of upstream open reading frames enables translational control in plants. Nat Biotechnol. 36(9):894–98
119	Zhu X, Li Y, Fang W, Kusano T. 2018. Galactinol is involved in sequence-conserved upstream open reading frame-mediated repression of Arabidopsis HsfB1 translation. Environmental and Experimental Botany. 156:120–29
120	Zhu X, Thalor SK, Takahashi Y, Berberich T, Kusano T. 2012. An inhibitory effect of the sequence-conserved upstream open-reading frame on the translation of the main open-reading frame of HsfB1 transcripts in Arabidopsis: uORF-mediated repression of HsfB1 translation. Plant, Cell & Environment. 35(11):2014–30
