# Supplementary material for: Plants utilise ancient conserved peptide upstream open reading frames in stress‐responsive translational regulation
Source: Plant Cell Environ. 2022 Feb 15;45(4):1229–41. doi: 10.1111/pce.14277 (PMC9305500; doi:10.1111/pce.14277)
Supplement: Supplementary file 8 — Supporting information. [file PCE-45-1229-s009.xlsx]

## Sheet: PCR primers
Table S2: Primers used in this study
Name	Sequence (5'-3')	Notes
In vitro (WGE) oligos
Non-native 5'-UTR sequence (artificial intercistronic sequence)
C46+MF	GAAAAAGCTTAACAGACCACCATGGATCTTTTGATGATACAGAGACGTG	CPuORF46 F oligo for WGE (WT)
C46-MF	GAAAAAGCTTAACAGACCACCCTGGATCTTTTGATGATACAGAGACGTG	CPuORF46 F oligo for WGE (mutated ATG))
C46R	GAAAGCGGCCGCCGATCGTCAGCTGTTAGCGAGTGCAAAACCTGGAG	CPuORF46 R oligo for WGE
C47+MF	GAAAAAGCTTAACAGACCACCATGGTGGATCGAACGGTGAGAATGG	CPuORF47 F oligo for WGE (mutated ATG))
C47-MF	GAAAAAGCTTAACAGACCACCCTGGTGGATCGAACGGTGAGAATGG	CPuORF47 F oligo for WGE (mutated ATG))
C47R	GAAAGCGGCCGCCGATCGTCAGCTGCTAGCGAGTACAAAACCTGGAG	CPuORF47 R oligo for WGE
C48+MF	GAAAAAGCTTAACAGACCACCATGCGCTTCTTTTGCCCTTATCC	CPuORF48 F oligo for WGE (WT)
C48-MF	GAAAAAGCTTAACAGACCACCCTGCGCTTCTTTTGCCCTTATCC	CPuORF48 F oligo for WGE (mutated ATG))
C48R	GAAAGCGGCCGCCGATCGTCAGCTGCTAACGAGAAGAGAAACGAGCAGAGG	CPuORF48 R oligo for WGE
Rice+MF	GAAAAAGCTTAACAGACCACCATGGAGACCGAGCGGATCCGTCAC	rice HG17 OsCPuORF38 F oligo (WT)
Rice-MF	GAAAAAGCTTAACAGACCACCCTGGAGACCGAGCGGATCCGTCAC	rice HG17 OsCPuORF38 F oligo (mutated ATG))
RiceR	GAAAGCGGCCGCCGATCGTCAGCTGTTAGCGGGTGCAGAAGCGGGCG	rice HG17 OsCPuORF38 R oligo
eIF5+MF	GAAAAAGCTTAACAGACCACCATGTCTGAACAGGCTTCTCTC	CPuORF19 F oligo for WGE (WT)
eIF5-MF	GAAAAAGCTTAACAGACCACCCTGTCTGAACAGGCTTCTCTC	CPuORF19 F oligo for WGE (mutated ATG)
eIF5-R	GAAAGCGGCCGCCGATCGTCAGCTGTCAGAAGAGGCAGTGATAATCAC	CPuORF19 R oligo for WGE
	Notes: WT or mutated 'start' codons underlined.
	Kozak sequence in grey; restriction sites in coloured font
Native 5'-UTR sequence (native intercistronic sequence)
LUC-TNT-R	GAAAGATTACACGGCGATCTTTCCGCCCTTCTTGG	reverse oligo for WGE constructs
SP6-RoJ+ATG	GAAAGATATTTAGGTGACACTATAGAACAGACCACCATGGTGGATCGAACGGTGAGAATGG	CPuORF47 F oligo for WGE (WT)
SP6-RoJ-ATG	GAAAGATATTTAGGTGACACTATAGAACAGACCACCCTGGTGGATCGAACGGTGAGAATGG	CPuORF47 F oligo for WGE (mutated ATG)
SP6-eIF5+ATG	GAAAGATATTTAGGTGACACTATAGAACAGACCACCATGTCTGAACAGGCTTCTCTC	CPuORF19 F oligo for WGE (WT)
SP6-eIF5-ATG	GAAAGATATTTAGGTGACACTATAGAACAGACCACCCTGTCTGAACAGGCTTCTCTC	CPuORF19 F oligo for WGE (mutated ATG)
SP6-400+ATG	GAAAGATATTTAGGTGACACTATAGAACAGACCACCATGGATCTTTTGATGATACAGAGACGTG	CPuORF46 F oligo for WGE (WT)
SP6-400-ATG	GAAAGATATTTAGGTGACACTATAGAACAGACCACCCTGGATCTTTTGATGATACAGAGACGTG	CPuORF46 F oligo for WGE (mutated ATG)
	Notes: SP6 promoter sequence underlined. Kozak sequence in grey.
In planta LUC reporters
nLUC-B1-F	gggg aca agt ttg tac aaa aaa gca ggc t GTGAGAGAAAACATGGAAGACGCCAAAAAC	LUC B1-B2 oligos for over-expression
nLUC-B2-R	gggg ac cac ttt gta caa gaa agc tgg gt TTACACGGCGATCTTTCCGCCC
attB5-LUCIFERASE	GGGGACAACTTTGTATACAAAAGTTGTTATGGAAGACGCCAAAAACATAAAGA	use with nLUC-B1-F for cloning downstream of CPuORF
HG7a oligos (CPuORF19)
e5B1WT	ggggacaagtttgtacaaaaaagcaggct AAGAATCTTTTATGTCTGAACAGGCTTCTCTC	CPuORF19 B1 oligo (WT version of CPuORF)
e5B1WT-M	ggggacaagtttgtacaaaaaagcaggct AAGAATCTTTTTAGTCTGAACAGGCTTCTCTC	CPuORF19 B1 oligo (ATG mutated)
e5B5r	GGGGACAACTTTTGTATACAAAGTTGTCTTGATTCAACAAACGTAAACAAAC	reverse oligo for CPuORF19
HG17 oligos
roj-B1n (CPuORF47)	ggggacaagtttgtacaaaaaagcaggct TTTTCTGCATGGTGGATCGAACGGTG	CPuORF47 F primer (B1) with sequence upstream of ATG
roj-B1n-M (CPuORF47)	ggggacaagtttgtacaaaaaagcaggct TTTTCTGCTAGGTGGATCGAACGGTG	CPuORF47 F primer (B1) with sequence upstream of ATG (ATG mutated)
At5g03190.3inter-attB5r	GGGGACAACTTTTGTATACAAAGTTGTTGATTTCTTCAAATACTTCAGCTCC	CPuORF47 R primer (B5r)
47SDM1F	TAGATTCTTCGATTTTCTCTTTGCGATTCTTC	used with 47SDM2R to mutate FCTR to AAAA at C-terminus of CPuORF47
47SDM2R	AGCAGCAGCAGCCCTGGAGGAGGTATGGTTTCCACCCACG
47SDM3F	GCTGCTTTTTGTACTCGCTAGATTCTTCG	used with 47SDM4R to mutate HTSSR to AAAAA at C-terminus of CPuORF47
47SDM4R	AGCAGCAGCGTTTCCACCCACGAGGAGAACTATAG
47SDM5F	GCTGCTCATACCTCCTCCAGGTTTTGTACTC	used with 47SDM6R to mutate LVGGN to AAAAA at C-terminus of CPuORF47
47SDM6R	AGCAGCAGCGAGAACTATAGATATTTGTGATCC
At3g53400-B1 (CPuORF46)	gggg aca agt ttg tac aaa aaa gca ggc t ATTGGGTAGACAACAAAAAAATGGATC
At3g53400-B5r (CPuORF46)	gggg ac aac ttt tgt ata caa agt tgt AGTAGTTAAAACAAGAACTGAAGAGTTTG
CPuORF48F	gggg aca agt ttg tac aaa aaa gca ggc t TCGAACACCTCCGCGAACTATGCGCTTC	CPuORF47 F primer (B1) with sequence upstream of ATG
CPuORF48R	gggg ac aac ttt tgt ata caa agt tgt CATTTGTATGTATCTCACTGCTAAAAC
C45-F	GGGGACAAGTTTGTACAAAAAAGCAGGCTTAGCTGATAACCACAATGGAGATTC
C45-R	GGGGACAACTTTTGTATACAAAGTTGTATCTTGTTTTGTTATGTCTTAAAAGC
ORYSA1F	gggg aca agt ttg tac aaa aaa gca ggc t GTCGCCTCCATGGAGACCGAGCGG	rice OsCPuORF38 oligos (LOC_Os02g52300)
ORYSA1R	gggg ac aac ttt tgt ata caa agt tgt CTGAGCGAGCGAGCGAGAGAGAGAG	B1-B5r
HG15 oligos (SAC51-CPuORFs)
SAC51-B1-F	ggggacaagtttgtacaaaaaagcaggctGAGTGATCAGAATCAATTAGAGTG	For cloning SAC51 CPuORFs (CPuORF38-40) upstream of LUC
SAC51-B5r-R	ggggacaacttttgtatacaaagttgtAGGCATGCTCTTAGCAGTTTAGC
