# Supplementary material for: Plants utilise ancient conserved peptide upstream open reading frames in stress‐responsive translational regulation
Source: Plant Cell Environ. 2022 Feb 15;45(4):1229–41. doi: 10.1111/pce.14277 (PMC9305500; doi:10.1111/pce.14277)
Supplement: Supplementary file 9 — Supporting information. [file PCE-45-1229-s006.xlsx]

## Sheet: in vitro LUC activities
Table S3: in vitro and in planta reporter assay data for various CPuORF-LUC constructs
CPuORF-LUC activity in vitro
Non-native 5'-UTR
CPuORF	mean cps	± s.e.m	statistical significance (Tukey HSD inference) cf. SP6:LUC	statistical significance (Tukey HSD inference) cf. WT
SP6:LUC	7566.93	1696.9
SP6:CPuORF19-LUC	1460.11	157.45	** p<0.01
SP6:(-AUG)CPuORF19-LUC	2498.72	386.05		ns
SP6:CPuORF46-LUC	1891.73	12.65	* p<0.05
SP6:(-AUG)CPuORF46-LUC	4748.25	758.76		* p<0.05
SP6:CPuORF47-LUC	696.1	122.05	** p<0.01
SP6:(-AUG)CPuORF47-LUC	1839.97	273.31		** p<0.01
SP6:OsCPuORF38-LUC	1298.6	446.7	* p<0.05
SP6:(-AUG)OsCPuORF38-LUC	3688.02	1194.71		* p<0.05
	3 reps
CPuORF47 sdm
CPuORF	mean cps	± s.e.m	statistical significance (Tukey HSD inference) cf. WT
SP6:CPuORF47-LUC	829.48	26.4
SP6:(-AUG)CPuORF47-LUC	1890.72	70.35	** p<0.01
SP6:(sdm1)CPuORF47-LUC	1604.88	58.38	** p<0.01
SP6:(sdm2)CPuORF47-LUC	1355.73	50.74	** p<0.01
SP6:(sdm3)CPuORF47-LUC	2067.65	70.4	** p<0.01
	3 reps
Native 5'-UTR
CPuORF	mean cps	± s.e.m	statistical significance (Tukey HSD inference) cf. WT
SP6:CPuORF19-LUC	6548.22	825.67
SP6:(-AUG)CPuORF19-LUC	11835.3	663.01	**p<0.01
	4 reps
SP6:CPuORF46-LUC	9686.74	574.83
SP6:(-AUG)CPuORF46-LUC	18473.3	1223.17	**p<0.01
	6 reps
LUC measurements from wheat germ extract charged with SP6:CPuORF-LUC constructs. The same quantity of each plasmid was included in each transcription/translation reaction.
LUC values are counts (photons) per second measured in microtitre wells
sdm1 - mutation of sequence LVGGN to AAAAA within C-terminus of CPuORF47
sdm2 - mutation of sequence HTSSR to AAAAA within C-terminus of CPuORF47
sdm3 - mutation of sequence FCTR to AAAA at C-terminus of CPuORF47

## Sheet: in planta LUC activities
Table S3: in vitro and in planta reporter assay data for various CPuORF-LUC constructs
CPuORF-LUC activity in planta
AGI	HG	Class	CPuORF	mean cps/mm^2 ± s.e.m	fold change v 35S:LUC ± s.e.m.	no. independent T1 lines	statistical significance (Tukey HSD inference) cf. 35S:LUC	statistical significance (Tukey HSD inference) cf. WT
n/a	n/a	n/a	35S:LUC	101.48±21.17	1±0.21	63
AT1G36730	7a	II	35S:CPuORF19-LUC	12.56±3.41	0.12±0.03	17	* p<0.05
			35S:(-AUG)CPuORF19-LUC	128.99±39.67		16		** p<0.01
AT5G64340	15	I	35S:SAC51_CPuORF-LUC	22.42±4.39	0.22±0.04	21	* p<0.05
AT3G53400	17	I	35S:CPuORF46-LUC	28.85±5.25	0.28±0.05	51	** p<0.01
AT5G03190	17	I	35S:CPuORF47-LUC	18.79±3.09	0.18±0.03	22	* p<0.05
			35S:(-AUG)CPuORF47-LUC	46.55±11.88		18		* p<0.05
			35S:(sdm1)CPuORF47-LUC	26.34±8.43		11
			35S:(sdm2)CPuORF47-LUC	40.44±7.17		11
			35S:(sdm3)CPuORF47-LUC	36.67±6.55		12
Os02g52300	17	I	35S:OsCPuORF38-LUC	7.08±1.74	0.07±0.02	19	* p<0.05
LUC measurements for Arabidopsis leaves sampled from plants stably transformed with 35S:CPuORF-LUC constructs.
LUC values are counts (photons) per second per square millimetre of leaf tissue
sdm1 - mutation of sequence LVGGN to AAAAA within C-terminus of CPuORF47
sdm2 - mutation of sequence HTSSR to AAAAA within C-terminus of CPuORF47
sdm3 - mutation of sequence FCTR to AAAA at C-terminus of CPuORF47

## Sheet: NMD data
Supplementary Table S3: in vitro and in planta reporter assay data for various CPuORF-LUC constructs
LUC reporter assays in upf2-10 NMD mutant Arabidopsis plants
LUC activity (counts [photons] per second per square millimetre of leaf) for stably transformed upf2-10 mutants
Column E shows the fold change for each CPuORF relative to LUC activity from the same contructs in WT plants (see sheet 2)
Microarray data showing relative abundance of CPuORF-containing transcripts in NMD mutants is included for comparison with the in planta translation (LUC) data
HG	CPuORF	upf2-10 mean cps/mm^2 ± sem	no. lines	upf2-10 (relative to WT)	statistical significance (t-test) cf. WT
7	35S:CPuORF19-LUC	8.06±1.88	20	0.37±0.09	* p<0.05
15	35S:SAC51_CPuORF-LUC	35.42±5.99	14	1.58±0.27	ns
17	35S:CPuORF46-LUC	163.43±53.73	20	5.66±1.86	** p<0.01
17	35S:CPuORF47-LUC	85.97±17.39	16	4.57±0.92	** p<0.01
17	35S:OsCPuORF38-LUC	50.37±11.06	16	7.11±1.56	** p<0.01
n/a	35S:LUC	82.5±11.04	21	0.81±0.11	ns

## Sheet: conditional responses
Table S3: in vitro and in planta reporter assay data for various CPuORF-LUC constructs
Conditional responses of 35S:CPuORF-LUC plants
	mock	heat	mannitol			thermospermine
35S:LUC
mean cps/mm^2	98.52	156.16	59.12			33.76
±sem	15.34	22.48	8.4			6.48
Tukey HSD inference		ns	ns			*p<0.05
no. independent lines	n=12	n=12	n=12			n=12
35S:CPuORF19-LUC
mean cps/mm^2	7.64	0.31	141.86
±sem	1.49	0.31	49.11
Tukey HSD inference			** p<0.01
no. independent lines	n=12	n=12	n=12
35S:SAC51_CPuORF-LUC
mean cps/mm^2	22.4	4.33	19.48			76.94
±sem	4.39	0.1	7.17			12.37
Tukey HSD inference		ns	ns			** p<0.01
no. independent lines	n=21	n=21	n=21			n=21
35S:CPuORF46-LUC
mean cps/mm^2	28.8511	255.401	50.2593
±sem	5.2552	34.1972	28.7241
Tukey HSD inference		** p<0.01	ns
no. independent lines	n=51	n=25	n=26
35S:CPuORF47-LUC				well watered	drought
mean cps/mm^2	18.7892	13.336	184.771	18.86	44.98	5.3
±sem	3.0878	2.2586	29.4429	6.04	11.92	2.9
Tukey HSD inference		ns	** p<0.01		ns	ns
no. independent lines	n=22	n=22	n=22	n=9	n=9	n=12
				3wk old, soil-grown plants. Water withheld for 5d
35S:CPuORF48-LUC
mean cps/mm^2	48.2273	111.15
±sem	4.2499	17.5863
Tukey HSD inference		** p<0.01
no. independent lines	n=18	n=18
35S:OsCPuORF38-LUC
mean cps/mm^2	7.08	3.09	2.83
±sem	1.74	0.32	0.69
Tukey HSD inference		ns	* p<0.05
no. independent lines	n=19	n=19	n=19
Leaves from the same plant were either mock treated, or treated with mannitol or thermospermine or were heat shocked
LUC values are counts (photons) per second per square millimetre of leaf tissue. Significant differences (Tukey HSD inference) between mock and treated samples are shown (ns; not significant).
